# Supplementary material for: Effects of Hydrocodone Rescheduling on Pain Management Practices Among Older Breast Cancer Patients
Source: Curr Oncol. 2025 Oct 23;32(11):593. doi: 10.3390/curroncol32110593 (PMC12651165; doi:10.3390/curroncol32110593)
Supplement: Supplementary file 1 [file curroncol-32-00593-s001.zip]

Archive with 1 entries (1 files):
- curroncol-3869964-supplementary.pdf
